# Supplementary material for: Antimicrobial resistance of Salmonella Indiana from retail chickens in China and emergence of an mcr-1-harboring isolate with concurrent resistance to ciprofloxacin, cefotaxime, and colistin
Source: Front Microbiol. 2022 Sep 8;13:955827. doi: 10.3389/fmicb.2022.955827 (PMC9493365; doi:10.3389/fmicb.2022.955827)
Supplement: Supplementary file 1 [file Table_1.xlsx]

## Sheet: sheet1
Number	Number	Region	Season	Storage condition		Market type	Month	Broth	IPM	MEM	GEN	CHL	AMP	SAM	SXT	TET	CAZ	CTX	CIP	NAL	FFC	CT	ESBLs	MDR	Antimicrobial Resistance Profile	GyrA	GyrB	ParC	ParE	qnrA	qnrB	qnrS	qnrC	qnrD	oqxA	oqxB	aac-(6')-Ib	qepA	blaOXA	ampC	blaSHV	blaTEM	CTX-Group	CTX-M	mcr-1	mcr-2	mcr-3	mcr-4	mcr-5
1	56	Beijing	autumn	Chilled	Packaged	Supermarket	11	tt			R	R	R	R	R	R		R	R	R	R		+	8	GEN-CHL-CIP-NAL-AMP-SAM-TET-CTX-SXT-FFC	S83F, D87G		T57S, S80R							+	+	+						9	14
2	58	Beijing	autumn	Chilled	Packaged	Supermarket	11	tt				R	R		R	R	R	R	R	R	R		+	6	CHL-CIP-NAL-AMP-TET-CAZ-CTX-SXT-FFC	S83F, D87G		T57S, S80R							+	+	+						1	79
3	83	Beijing	winter	Chilled	Packaged	Supermarket	1	tt			R	R	R	R	R	R		R	R	R	R		+	8	GEN-CHL-CIP-NAL-AMP-SAM-TET-CTX-SXT-FFC	S83F, D87N		T57S, S80R							+	+	+						9	65
4	85	Beijing	winter	Chilled	Packaged	Supermarket	1	rv			R	R	R	R	R	R		R	R	R	R		+	8	GEN-CHL-CIP-NAL-AMP-SAM-TET-CTX-SXT-FFC	S83F, D87N		T57S, S80R							+	+	+						9	65
5	87	Beijing	winter	Chilled	Packaged	Supermarket	1	rv			R	R	R	R	R			R	R	R	R		+	7	GEN-CHL-CIP-NAL-AMP-SAM-CTX-SXT-FFC	S83F, D87N		T57S, S80R							+	+	+						9	65
6	88	Beijing	winter	Chilled	Packaged	Supermarket	1	rv			R	R	R	R	R	R		R	R	R	R		+	8	GEN-CHL-CIP-NAL-AMP-SAM-TET-CTX-SXT-FFC	S83F, D87N		T57S, S80R							+	+	+						9	65
7	89	Beijing	winter	Chilled	Packaged	Supermarket	1	rv			R	R	R	R	R	R		R	R	R	R		+	8	GEN-CHL-CIP-NAL-AMP-SAM-TET-CTX-SXT-FFC	S83F, D87N		T57S, S80R							+	+	+						9	65
8	199	Beijing	spring	Chilled	Packaged	Supermarket	3	rv			R	R	R	R	R	R		R	R	R	R		+	8	GEN-CHL-CIP-NAL-AMP-SAM-TET-CTX-SXT-FFC	S83F, D87N		T57S, S80R							+	+	+						9	65
9	200	Beijing	spring	Chilled	Packaged	Supermarket	3	rv			R	R	R	R	R	R		R	R	R	R		+	8	GEN-CHL-CIP-NAL-AMP-SAM-TET-CTX-SXT-FFC	S83F, D87N		T57S, S80R							+	+	+						9	65
10	201	Beijing	spring	Chilled	Packaged	Supermarket	3	rv			R	R	R	R	R	R		R	R	R	R		+	8	GEN-CHL-CIP-NAL-AMP-SAM-TET-CTX-SXT-FFC	S83F, D87N		T57S, S80R							+	+	+						9	65
11	204	Beijing	spring	Chilled	Packaged	Supermarket	3	rv			R	R	R	R	R	R		R	R	R	R		+	8	GEN-CHL-CIP-NAL-AMP-SAM-TET-CTX-SXT-FFC	S83F, D87N		T57S, S80R							+	+	+						9	65
12	205	Beijing	spring	Chilled	Packaged	Supermarket	3	rv				R	R	R	R	R		R	R	R	R		+	7	CHL-CIP-NAL-AMP-SAM-TET-CTX-SXT-FFC	S83F, D87N		T57S, S80R							+	+	+						9	65
13	206	Beijing	spring	Chilled	Packaged	Supermarket	3	rv				R	R	R	R	R		R	R	R	R		+	7	CHL-CIP-NAL-AMP-SAM-TET-CTX-SXT-FFC	S83F, D87N		T57S, S80R							+	+	+						9	65
14	208	Beijing	spring	Chilled	Packaged	Supermarket	3	rv			R	R	R	R	R	R		R	R	R	R		+	8	GEN-CHL-CIP-NAL-AMP-SAM-TET-CTX-SXT-FFC	S83F, D87N		T57S, S80R							+	+	+						9	65
15	209	Beijing	spring	Chilled	Packaged	Supermarket	3	rv				R	R	R	R	R		R	R	R	R		+	7	CHL-CIP-NAL-AMP-SAM-TET-CTX-SXT-FFC	S83F, D87N		T57S, S80R							+	+	+						9	65
16	210	Beijing	spring	Chilled	Packaged	Supermarket	3	rv				R	R	R	R	R		R	R	R	R		+	7	CHL-CIP-NAL-AMP-SAM-TET-CTX-SXT-FFC	S83F, D87N		T57S, S80R							+	+	+						9	65
17	211	Beijing	spring	Chilled	Packaged	Supermarket	3	rv				R	R	R	R	R		R	R	R	R		+	7	CHL-CIP-NAL-AMP-SAM-TET-CTX-SXT-FFC	S83F, D87N		T57S, S80R							+	+	+						9	65
18	232	Beijing	spring	Chilled	Packaged	Supermarket	3	rv			R	R	R	R	R	R		R	R	R	R		+	8	GEN-CHL-CIP-NAL-AMP-SAM-TET-CTX-SXT-FFC	S83F, D87N		T57S, S80R							+	+	+						9	65
19	233	Beijing	spring	Chilled	Packaged	Supermarket	3	rv			R	R	R	R	R			R	R	R	R		+	7	GEN-CHL-CIP-NAL-AMP-SAM-CTX-SXT-FFC	S83F, D87G		T57S, S80R							+	+	+						9	65
20	246	Beijing	spring	Frozen	Packaged	Supermarket	3	rv			R	R	R	R	R	R		R	R	R	R		+	8	GEN-CHL-CIP-NAL-AMP-SAM-TET-CTX-SXT-FFC	S83F, D87N		T57S, S80R							+	+	+						9	65
21	248	Beijing	spring	Chilled	Packaged	Supermarket	4	rv			R	R	R	R	R	R	R	R	R	R	R		+	8	GEN-CHL-CIP-NAL-AMP-SAM-TET-CAZ-CTX-SXT-FFC	S83F, D87G		T57S, S80R							+	+	+						1	79
22	249	Beijing	spring	Chilled	Packaged	Supermarket	4	rv			R	R	R	R	R	R	R	R	R	R	R		+	8	GEN-CHL-CIP-NAL-AMP-SAM-TET-CAZ-CTX-SXT-FFC	S83F, D87G		T57S, S80R							+	+	+						1	79
23	251	Beijing	spring	Chilled	Packaged	Supermarket	4	rv			R	R			R	R	R	R	R	R	R		+	6	GEN-CHL-CIP-NAL-TET-CAZ-CTX-SXT-FFC	S83F, D87G		T57S, S80R							+	+	+	+					N/A	N/A
24	254	Beijing	spring	Chilled	Packaged	Supermarket	4	rv			R	R	R	R	R	R	R	R	R	R	R			8	GEN-CHL-CIP-NAL-AMP-SAM-TET-CAZ-CTX-SXT-FFC	S83F, D87G		T57S, S80R							+	+	+						N/A	N/A
25	255	Beijing	spring	Chilled	Packaged	Supermarket	4	rv			R	R	R	R	R	R	R	R	R	R	R		+	8	GEN-CHL-CIP-NAL-AMP-SAM-TET-CAZ-CTX-SXT-FFC	S83F, D87G		T57S, S80R							+	+	+						1	79
26	256	Beijing	spring	Chilled	Packaged	Supermarket	4	rv			R	R	R	R	R	R	R	R	R	R	R		+	8	GEN-CHL-CIP-NAL-AMP-SAM-TET-CAZ-CTX-SXT-FFC	S83F, D87G		T57S, S80R							+	+	+						1	79
27	257	Beijing	spring	Chilled	Packaged	Supermarket	4	rv			R	R	R	R	R	R	R	R	R	R	R		+	8	GEN-CHL-CIP-NAL-AMP-SAM-TET-CAZ-CTX-SXT-FFC	S83F, D87G		T57S, S80R							+	+	+						1	79
28	264	Beijing	spring	Chilled	Packaged	Supermarket	4	rv			R	R	R	R	R	R	R	R	R	R	R		+	8	GEN-CHL-CIP-NAL-AMP-SAM-TET-CAZ-CTX-SXT-FFC	S83F, D87G		T57S, S80R							+	+	+						1	79
29	265	Beijing	spring	Chilled	Packaged	Supermarket	5	rv			R	R	R	R	R	R		R	R	R	R		+	8	GEN-CHL-CIP-NAL-AMP-SAM-TET-CTX-SXT-FFC	S83F, D87N		T57S, S80R							+	+	+						9	65
30	266	Beijing	spring	Chilled	Packaged	Supermarket	5	rv			R	R	R	R	R			R	R	R	R		+	7	GEN-CHL-CIP-NAL-AMP-SAM-CTX-SXT-FFC	S83F, D87N		T57S, S80R							+	+	+						9	65
31	267	Beijing	spring	Chilled	Packaged	Supermarket	5	rv			R	R	R	R	R	R		R	R	R	R		+	8	GEN-CHL-CIP-NAL-AMP-SAM-TET-CTX-SXT-FFC	S83F, D87N		T57S, S80R							+	+	+						9	65
32	268	Beijing	spring	Chilled	Packaged	Supermarket	5	rv			R	R	R	R	R	R		R	R	R	R		+	8	GEN-CHL-CIP-NAL-AMP-SAM-TET-CTX-SXT-FFC	S83F, D87N		T57S, S80R							+	+	+						9	65
33	284	Beijing	summer	Frozen	Packaged	Supermarket	7	tt			R	R	R	R	R	R		R	R	R	R		+	8	GEN-CHL-CIP-NAL-AMP-SAM-TET-CTX-SXT-FFC	S83F, D87G		T57S, S80R							+	+	+						9	65
34	298	Beijing	autumn	Chilled	Packaged	Supermarket	9	rv			R	R	R	R	R	R		R	R	R	R			8	GEN-CHL-CIP-NAL-AMP-SAM-TET-CTX-SXT-FFC	S83F, D87N		T57S, S80R							+	+	+	+					N/A	N/A
35	300	Beijing	autumn	Chilled	Packaged	Supermarket	9	tt			R	R	R	R	R	R		R	R	R	R			8	GEN-CHL-CIP-NAL-AMP-SAM-TET-CTX-SXT-FFC	S83F, D87N		T57S, S80R							+	+	+						N/A	N/A
36	308	Beijing	autumn	Chilled	Packaged	Supermarket	9	rv			R	R	R	R	R	R	R	R	R	R	R			8	GEN-CHL-CIP-NAL-AMP-SAM-TET-CAZ-CTX-SXT-FFC	S83F, D87N		T57S, S80R							+	+	+						N/A	N/A
37	309	Beijing	autumn	Chilled	Packaged	Supermarket	9	tt			R	R	R	R	R			R	R	R	R			7	GEN-CHL-CIP-NAL-AMP-SAM-CTX-SXT-FFC	S83F, D87N		T57S, S80R							+	+	+						N/A	N/A
38	310	Beijing	autumn	Chilled	Packaged	Supermarket	9	tt			R	R	R	R	R	R		R	R	R	R		+	8	GEN-CHL-CIP-NAL-AMP-SAM-TET-CTX-SXT-FFC	S83L, D87N		InDels				+			+	+	+						1	79
39	316	Beijing	autumn	Chilled	Packaged	Supermarket	9	rv			R	R	R	R	R	R		R	R	R	R			8	GEN-CHL-CIP-NAL-AMP-SAM-TET-CTX-SXT-FFC	S83F, D87N		T57S, S80R				+			+	+	+						N/A	N/A
40	348	Beijing	summer	Chilled	Unpackaged	Farmer's market	8	rv			R	R	R	R	R	R		R	R	R	R		+	8	GEN-CHL-CIP-NAL-AMP-SAM-TET-CTX-SXT-FFC	S83F, D87N		T57S, S80R							+	+	+						9	65
41	450	Guangdong	spring	Chilled	Packaged	Supermarket	5	rv			R	R	R	R	R	R		R	R	R	R		+	8	GEN-CHL-CIP-NAL-AMP-SAM-TET-CTX-SXT-FFC	S83F		T57S				+			+	+	+	+					9	65
42	452	Guangdong	spring	Chilled	Packaged	Supermarket	5	tt			R	R	R	R	R	R		R	R	R	R		+	8	GEN-CHL-CIP-NAL-AMP-SAM-TET-CTX-SXT-FFC	S83F, D87G		T57S, S80R							+	+	+						9	14
43	453	Guangdong	spring	Chilled	Packaged	Supermarket	5	rv			R	R	R	R	R	R		R	R	R	R		+	8	GEN-CHL-CIP-NAL-AMP-SAM-TET-CTX-SXT-FFC	S83F, D87G		T57S, S80R							+	+	+	+					9	14
44	455	Guangdong	spring	Chilled	Packaged	Supermarket	5	rv			R		R	R	R	R		R	R	R			+	7	GEN-CIP-NAL-AMP-SAM-TET-CTX-SXT	S83F, D87G		T57S, S80R				+			+	+	+						9	14
45	457	Guangdong	spring	Chilled	Packaged	Supermarket	5	rv			R	R	R	R	R	R		R	R	R	R		+	8	GEN-CHL-CIP-NAL-AMP-SAM-TET-CTX-SXT-FFC	S83F, D87G		T57S, S80R				+			+	+	+						9	14
46	555	Beijing	spring	Chilled	Unpackaged	Farmer's market	4	rv			R	R	R	R		R		R	R	R	R		+	7	GEN-CHL-CIP-NAL-AMP-SAM-TET-CTX-FFC	S83F, D87N		T57S, S80R				+			+	+	+						9	14
47	564	Beijing	spring	Chilled	Unpackaged	Farmer's market	4	rv			R	R	R	R	R	R	R	R	R	R			+	8	GEN-CHL-CIP-NAL-AMP-SAM-TET-CAZ-CTX-SXT	S83F, D87N		T57S, S80R							+	+	+						9	65
48	567	Beijing	spring	Chilled	Unpackaged	Supermarket	4	tt			R		R		R			R	R	R	R		+	6	GEN-CIP-NAL-AMP-CTX-SXT-FFC	S83F, D87G		T57S, S80R							+	+	+						9	65
49	570	Beijing	spring	Chilled	Unpackaged	Farmer's market	4	rv			R	R	R	R	R	R		R	R	R	R		+	8	GEN-CHL-CIP-NAL-AMP-SAM-TET-CTX-SXT-FFC	S83F, D87N		T57S, S80R							+	+	+						9	14
50	572	Beijing	spring	Chilled	Unpackaged	Farmer's market	4	rv			R	R	R			R		R	R	R	R		+	6	GEN-CHL-CIP-NAL-AMP-TET-CTX-FFC	S83F, D87N		T57S, S80R							+	+	+						9	14
51	578	Beijing	spring	Chilled	Unpackaged	Farmer's market	4	rv			R	R	R	R	R	R		R	R	R			+	8	GEN-CHL-CIP-NAL-AMP-SAM-TET-CTX-SXT	S83F, D87N		T57S, S80R							+	+	+						9	14
52	586	Beijing	spring	Chilled	Unpackaged	Farmer's market	5	rv			R	R	R	R		R		R	R	R	R		+	7	GEN-CHL-CIP-NAL-AMP-SAM-TET-CTX-FFC	S83F, D87N		T57S, S80R							+	+	+						9	65
53	589	Beijing	spring	Chilled	Unpackaged	Farmer's market	4	rv			R	R	R	R	R	R		R	R	R	R		+	8	GEN-CHL-CIP-NAL-AMP-SAM-TET-CTX-SXT-FFC	S83F, D87N		T57S, S80R							+	+	+						9	14
54	597	Beijing	spring	Chilled	Unpackaged	Farmer's market	4	rv			R	R	R		R	R		R	R	R	R		+	7	GEN-CHL-CIP-NAL-AMP-TET-CTX-SXT-FFC	S83F, D87N		T57S, S80R							+	+	+						N/A	N/A
55	601	Beijing	spring	Chilled	Unpackaged	Supermarket	4	tt					R			R		R	R	R			+	4	CIP-NAL-AMP-TET-CTX	S83F, D87G		T57S, S80R							+	+	+						N/A	N/A
56	609	Beijing	spring	Chilled	Unpackaged	Farmer's market	4	rv			R	R	R	R		R		R	R	R	R		+	7	GEN-CHL-CIP-NAL-AMP-SAM-TET-CTX-FFC	S83F, D87N		T57S, S80R							+	+	+						N/A	N/A
57	612	Beijing	spring	Chilled	Unpackaged	Farmer's market	4	rv			R	R	R	R		R		R	R	R	R		+	7	GEN-CHL-CIP-NAL-AMP-SAM-TET-CTX-FFC	S83F, D87N		T57S, S80R							+	+	+						9	14
58	639	Beijing	summer	Frozen	Packaged	Farmer's market	6	tt			R	R	R	R	R	R		R	R	R	R		+	8	GEN-CHL-CIP-NAL-AMP-SAM-TET-CTX-SXT-FFC	S83F, D87G		T57S, S80R							+	+	+						9	65
59	640	Beijing	spring	Chilled	Unpackaged	Farmer's market	4	rv			R	R	R	R		R		R	R	R	R		+	7	GEN-CHL-CIP-NAL-AMP-SAM-TET-CTX-FFC	S83F, D87N		T57S, S80R							+	+	+						9	14
60	642	Beijing	spring	Chilled	Unpackaged	Farmer's market	4	rv			R	R	R	R	R	R		R	R	R	R		+	8	GEN-CHL-CIP-NAL-AMP-SAM-TET-CTX-SXT-FFC	S83F, D87N		T57S, S80R							+	+	+						9	14
61	645	Beijing	spring	Frozen	Packaged	Farmer's market	5	tt			R	R	R	R	R	R		R	R	R	R		+	8	GEN-CHL-CIP-NAL-AMP-SAM-TET-CTX-SXT-FFC	S83F, D87N		T57S, S80R							+	+	+						9	65
62	664	Jiangsu	summer	Chilled	Packaged	Supermarket	6	tt			R	R	R	R	R	R		R	R	R	R	R	+	9	GEN-CHL-CIP-NAL-AMP-SAM-TET-CTX-SXT-FFC-CT	S83F, D87N		T57S, S80R							+	+	+						9	65	+
63	677	Jiangsu	spring	Frozen	Packaged	Supermarket	4	rv			R	R	R	R		R		R	R	R	R		+	7	GEN-CHL-CIP-NAL-AMP-SAM-TET-CTX-FFC	S83F, D87N		T57S, S80R							+	+	+						9	65
64	678	Jiangsu	spring	Frozen	Packaged	Supermarket	5	tt			R	R	R	R	R	R	R	R	R	R	R		+	8	GEN-CHL-CIP-NAL-AMP-SAM-TET-CAZ-CTX-SXT-FFC	S83F, D87N		T57S, S80R							+	+	+						9	65
65	679	Jiangsu	spring	Frozen	Packaged	Supermarket	5	rv			R	R	R	R	R	R	R	R	R	R	R		+	8	GEN-CHL-CIP-NAL-AMP-SAM-TET-CAZ-CTX-SXT-FFC	S83F, D87N		T57S, S80R							+	+	+						9	65
66	681	Jiangsu	spring	Frozen	Packaged	Supermarket	5	tt			R	R	R	R	R	R	R	R	R	R	R		+	8	GEN-CHL-CIP-NAL-AMP-SAM-TET-CAZ-CTX-SXT-FFC	S83F, D87N		T57S, S80R							+	+	+						9	65
67	682	Jiangsu	spring	Frozen	Packaged	Supermarket	5	tt			R	R	R	R	R	R	R	R	R	R	R		+	8	GEN-CHL-CIP-NAL-AMP-SAM-TET-CAZ-CTX-SXT-FFC	S83F, D87N		T57S, S80R							+	+	+						9	65
68	684	Jiangsu	spring	Chilled	Unpackaged	Supermarket	5	rv			R		R	R		R		R	R	R			+	6	GEN-CIP-NAL-AMP-SAM-TET-CTX	S83F, D87G		T57S, S80R							+	+	+						9	14
69	686	Jiangsu	spring	Frozen	Packaged	Supermarket	5	rv			R	R	R	R	R	R		R	R	R	R		+	8	GEN-CHL-CIP-NAL-AMP-SAM-TET-CTX-SXT-FFC	S83F, D87N		T57S, S80R							+	+	+						9	65
70	688	Jiangsu	spring	Frozen	Packaged	Supermarket	5	rv			R	R	R	R	R	R		R	R	R	R		+	8	GEN-CHL-CIP-NAL-AMP-SAM-TET-CTX-SXT-FFC	S83F, D87N		T57S, S80R							+	+	+						9	65
71	690	Jiangsu	spring	Chilled	Unpackaged	Supermarket	5	tt			R		R	R	R	R		R	R	R			+	7	GEN-CIP-NAL-AMP-SAM-TET-CTX-SXT	S83F, D87G		T57S, S80R							+	+	+	+					9	14
72	691	Jiangsu	spring	Chilled	Unpackaged	Supermarket	5	rv			R	R	R	R	R	R		R	R	R	R		+	8	GEN-CHL-CIP-NAL-AMP-SAM-TET-CTX-SXT-FFC	S83F, D87N		T57S, S80R							+	+	+						9	65
73	692	Jiangsu	spring	Chilled	Unpackaged	Supermarket	5	tt			R	R	R	R	R	R		R	R	R	R		+	8	GEN-CHL-CIP-NAL-AMP-SAM-TET-CTX-SXT-FFC	S83F, D87N		T57S, S80R							+	+	+						9	65
74	696	Jiangsu	spring	Frozen	Packaged	Supermarket	5	tt			R	R	R	R	R	R		R	R	R	R		+	8	GEN-CHL-CIP-NAL-AMP-SAM-TET-CTX-SXT-FFC	S83F, D87N		T57S, S80R							+	+	+						9	65
75	697	Jiangsu	spring	Chilled	Unpackaged	Supermarket	5	tt			R	R	R	R	R	R	R	R	R	R	R		+	8	GEN-CHL-CIP-NAL-AMP-SAM-TET-CAZ-CTX-SXT-FFC	S83F, D87N		T57S, S80R							+	+	+						9	65
76	705	Jiangsu	spring	Chilled	Packaged	Supermarket	4	rv			R	R	R	R	R			R	R	R	R		+	7	GEN-CHL-CIP-NAL-AMP-SAM-CTX-SXT-FFC	S83F, D87N		T57S, S80R							+	+	+						9	65
77	706	Jiangsu	spring	Chilled	Packaged	Supermarket	4	tt			R		R	R	R			R	R	R	R		+	7	GEN-CIP-NAL-AMP-SAM-CTX-SXT-FFC	S83F, D87N		T57S, S80R							+	+	+						9	65
78	709	Jiangsu	spring	Chilled	Unpackaged	Supermarket	5	rv			R	R	R	R	R	R	R	R	R	R	R		+	8	GEN-CHL-CIP-NAL-AMP-SAM-TET-CAZ-CTX-SXT-FFC	S83F, D87N		T57S, S80R							+	+	+						9	65
79	713	Jiangsu	spring	Frozen	Packaged	Supermarket	4	rv					R	R				R	R	R			+	4	CIP-NAL-AMP-SAM-CTX	S83F, D87N		T57S, S80R							+	+	+						9	65
80	801	Shaanxi	spring	Freshly slaughtered	Unpackaged	Farmer's market	4	tt			R	R	R	R		R		R	R	R	R		+	7	GEN-CHL-CIP-NAL-AMP-SAM-TET-CTX-FFC	S83F, D87N		T57S, S80R							+	+	+						9	65
81	803	Shaanxi	spring	Freshly slaughtered	Unpackaged	Farmer's market	4	rv			R	R	R	R		R		R	R	R	R		+	7	GEN-CHL-CIP-NAL-AMP-SAM-TET-CTX-FFC	S83F, D87N		T57S, S80R							+	+	+						9	65
82	807	Shaanxi	spring	Freshly slaughtered	Unpackaged	Farmer's market	5	tt			R	R	R	R	R	R		R	R	R	R		+	8	GEN-CHL-CIP-NAL-AMP-SAM-TET-CTX-SXT-FFC	S83F, D87N		T57S, S80R							+	+	+						9	65
83	814	Shaanxi	spring	Frozen	Packaged	Supermarket	5	rv			R	R	R	R	R	R		R	R	R	R		+	8	GEN-CHL-CIP-NAL-AMP-SAM-TET-CTX-SXT-FFC	S83F, D87G		T57S, S80R							+	+	+						9	65
84	815	Shaanxi	spring	Frozen	Packaged	Supermarket	5	rv			R	R	R	R	R	R	R	R	R	R	R		+	8	GEN-CHL-CIP-NAL-AMP-SAM-TET-CAZ-CTX-SXT-FFC	S83F, D87G		T57S, S80R							+	+	+						9	65
85	816	Shaanxi	spring	Frozen	Packaged	Supermarket	5	rv			R	R	R	R	R	R	R	R	R	R	R		+	8	GEN-CHL-CIP-NAL-AMP-SAM-TET-CAZ-CTX-SXT-FFC	S83F, D87G		T57S, S80R							+	+	+						9	65
86	820	Shaanxi	spring	Chilled	Packaged	Supermarket	5	rv			R	R	R	R	R	R		R	R	R	R		+	8	GEN-CHL-CIP-NAL-AMP-SAM-TET-CTX-SXT-FFC	S83F, D87N		T57S, S80R							+	+	+						9	65
87	825	Shaanxi	spring	Frozen	Packaged	Supermarket	5	tt			R	R	R	R	R	R		R	R	R	R		+	8	GEN-CHL-CIP-NAL-AMP-SAM-TET-CTX-SXT-FFC	S83F, D87N		T57S, S80R							+	+	+						9	65
88	829	Shaanxi	spring	Frozen	Packaged	Supermarket	5	tt			R	R	R	R	R	R	R	R	R	R	R		+	8	GEN-CHL-CIP-NAL-AMP-SAM-TET-CAZ-CTX-SXT-FFC	S83F, D87G		T57S, S80R							+	+	+						9	65
89	831	Shaanxi	spring	Frozen	Packaged	Supermarket	5	tt			R	R	R	R	R	R	R	R	R	R	R		+	8	GEN-CHL-CIP-NAL-AMP-SAM-TET-CAZ-CTX-SXT-FFC	S83F, D87G		T57S, S80R							+	+	+						9	65
90	837	Shaanxi	spring	Chilled	Packaged	Supermarket	5	rv			R	R	R	R	R	R	R	R	R	R	R		+	8	GEN-CHL-CIP-NAL-AMP-SAM-TET-CAZ-CTX-SXT-FFC	S83F, D87N		T57S, S80R							+	+	+						9	65
91	853	Shaanxi	spring	Chilled	Packaged	Supermarket	5	tt			R	R	R	R	R	R		R	R	R	R		+	8	GEN-CHL-CIP-NAL-AMP-SAM-TET-CTX-SXT-FFC	S83F, D87N		T57S, S80R							+	+	+						9	65
92	879	Shaanxi	spring	Freshly slaughtered	Unpackaged	Farmer's market	4	tt			R	R	R	R	R	R	R	R	R	R	R		+	8	GEN-CHL-CIP-NAL-AMP-SAM-TET-CAZ-CTX-SXT-FFC	S83F, D87N		T57S, S80R							+	+	+						9	65
93	890	Shaanxi	spring	Freshly slaughtered	Unpackaged	Farmer's market	4	tt			R	R	R	R	R	R		R	R	R	R		+	8	GEN-CHL-CIP-NAL-AMP-SAM-TET-CTX-SXT-FFC	S83F, D87N		T57S, S80R							+	+	+						9	65
94	901	Shaanxi	spring	Chilled	Packaged	Supermarket	5	tt			R	R	R	R	R	R	R	R	R	R	R		+	8	GEN-CHL-CIP-NAL-AMP-SAM-TET-CAZ-CTX-SXT-FFC	S83F, D87N		T57S, S80R							+	+	+						9	65
95	902	Shaanxi	spring	Chilled	Packaged	Supermarket	5	tt			R	R	R	R	R	R		R	R	R	R		+	8	GEN-CHL-CIP-NAL-AMP-SAM-TET-CTX-SXT-FFC	S83F, D87N		T57S, S80R							+	+	+						9	65
96	1007	Jilin	spring	Chilled	Unpackaged	Supermarket	4	rv			R	R	R	R		R	R	R	R	R	R		+	7	GEN-CHL-CIP-NAL-AMP-SAM-TET-CAZ-CTX-FFC	S83F, D87N		T57S, S80R							+	+	+						9	65
97	1008	Jilin	spring	Chilled	Unpackaged	Supermarket	4	tt			R	R	R	R	R	R	R	R	R	R	R		+	8	GEN-CHL-CIP-NAL-AMP-SAM-TET-CAZ-CTX-SXT-FFC	S83F, D87N		T57S, S80R							+	+	+						9	65
98	1030	Jilin	spring	Frozen	Unpackaged	Farmer's market	5	tt			R	R	R	R	R	R	R	R	R	R	R		+	8	GEN-CHL-CIP-NAL-AMP-SAM-TET-CAZ-CTX-SXT-FFC	S83F, D87N		T57S, S80R							+	+	+						9	65
99	1031	Jilin	spring	Frozen	Unpackaged	Farmer's market	5	rv			R	R	R	R	R	R	R	R	R	R	R		+	8	GEN-CHL-CIP-NAL-AMP-SAM-TET-CAZ-CTX-SXT-FFC	S83F, D87N		T57S, S80R							+	+	+						9	65
100	1088	Jilin	summer	Frozen	Unpackaged	Farmer's market	6	tt			R	R	R	R	R	R	R	R	R	R	R		+	8	GEN-CHL-CIP-NAL-AMP-SAM-TET-CAZ-CTX-SXT-FFC	S83F, D87N		T57S, S80R							+	+	+						9	65
101	1089	Jilin	summer	Frozen	Unpackaged	Farmer's market	6	tt			R	R	R	R	R	R		R	R	R	R		+	8	GEN-CHL-CIP-NAL-AMP-SAM-TET-CTX-SXT-FFC	S83F, D87N		T57S, S80R							+	+	+						9	65
102	1092	Jilin	summer	Frozen	Unpackaged	Farmer's market	6	rv			R	R	R	R	R	R	R	R	R	R	R		+	8	GEN-CHL-CIP-NAL-AMP-SAM-TET-CAZ-CTX-SXT-FFC	S83F, D87N		T57S, S80R							+	+	+						9	65
103	1094	Jilin	summer	Frozen	Unpackaged	Farmer's market	6	rv			R	R	R	R	R	R	R	R	R	R	R		+	8	GEN-CHL-CIP-NAL-AMP-SAM-TET-CAZ-CTX-SXT-FFC	S83F, D87N		T57S, S80R							+	+	+						9	65
104	1116	Beijing	autumn	Frozen	Packaged	Supermarket	9	tt			R	R	R	R	R	R		R	R	R	R		+	8	GEN-CHL-CIP-NAL-AMP-SAM-TET-CTX-SXT-FFC	S83F, D87N		T57S, S80R							+	+	+						9	65
105	1277	Beijing	autumn	Chilled	Unpackaged	Supermarket	9	tt			R	R	R	R				R	R	R	R		+	6	GEN-CHL-CIP-NAL-AMP-SAM-CTX-FFC	S83F, D87N		T57S, S80R				+			+	+	+						9	65
106	1278	Beijing	autumn	Chilled	Unpackaged	Supermarket	9	tt			R	R	R	R				R	R	R	R		+	6	GEN-CHL-CIP-NAL-AMP-SAM-CTX-FFC	S83F, D87N		T57S, S80R							+	+	+						9	65
107	1279	Beijing	autumn	Chilled	Unpackaged	Supermarket	9	tt			R	R	R	R				R	R	R	R		+	6	GEN-CHL-CIP-NAL-AMP-SAM-CTX-FFC	S83F, D87N		T57S, S80R							+	+	+						9	65
108	1280	Beijing	autumn	Chilled	Unpackaged	Supermarket	9	rv			R	R	R	R				R	R	R	R		+	6	GEN-CHL-CIP-NAL-AMP-SAM-CTX-FFC	S83F, D87N		T57S, S80R							+	+	+						9	65
109	1702	Jilin	autumn	Frozen	Packaged	Supermarket	11	rv			R	R	R	R	R		R	R	R	R	R		+	7	GEN-CHL-CIP-NAL-AMP-SAM-CAZ-CTX-SXT-FFC	S83F, D87N		T57S, S80R				+			+	+	+						9	65
110	1703	Jilin	autumn	Frozen	Packaged	Supermarket	11	tt			R	R	R	R	R		R	R	R	R	R		+	7	GEN-CHL-CIP-NAL-AMP-SAM-CAZ-CTX-SXT-FFC	S83F, D87N		T57S, S80R				+			+	+	+						9	65
111	1704	Jilin	autumn	Frozen	Packaged	Supermarket	11	rv			R	R	R	R	R			R	R	R	R		+	7	GEN-CHL-CIP-NAL-AMP-SAM-CTX-SXT-FFC	S83F, D87N		T57S, S80R							+	+	+						9	65
112	1706	Jilin	autumn	Frozen	Packaged	Supermarket	11	rv			R	R	R	R	R			R	R	R	R		+	7	GEN-CHL-CIP-NAL-AMP-SAM-CTX-SXT-FFC	S83F, D87N		T57S, S80R							+	+	+						9	65
113	1707	Jilin	autumn	Frozen	Packaged	Supermarket	11	tt			R	R	R	R	R			R	R	R	R		+	7	GEN-CHL-CIP-NAL-AMP-SAM-CTX-SXT-FFC	S83F, D87N		T57S, S80R							+	+	+						9	65
114	1708	Jilin	autumn	Frozen	Packaged	Supermarket	11	rv			R	R	R	R	R	R		R	R	R	R		+	8	GEN-CHL-CIP-NAL-AMP-SAM-TET-CTX-SXT-FFC	S83F, D87G		T57S, S80R							+	+	+						9	14
115	1744	Jilin	autumn	Frozen	Packaged	Supermarket	11	rv			R	R	R		R			R	R	R	R		+	6	GEN-CHL-CIP-NAL-AMP-CTX-SXT-FFC	S83F, D87G		T57S, S80R							+	+	+						1	28
116	1745	Jilin	autumn	Frozen	Packaged	Supermarket	11	tt			R	R	R	R	R		R	R	R	R	R		+	7	GEN-CHL-CIP-NAL-AMP-SAM-CAZ-CTX-SXT-FFC	S83F, D87G		T57S, S80R							+	+	+						1	28
117	1746	Jilin	autumn	Frozen	Packaged	Supermarket	11	rv			R	R	R		R			R	R	R	R		+	6	GEN-CHL-CIP-NAL-AMP-CTX-SXT-FFC	S83F, D87G		T57S, S80R							+	+	+						1	28
118	1747	Jilin	autumn	Frozen	Packaged	Supermarket	11	tt			R	R	R	R	R		R	R	R	R	R		+	7	GEN-CHL-CIP-NAL-AMP-SAM-CAZ-CTX-SXT-FFC	S83F, D87G		T57S, S80R							+	+	+						1	28
119	1748	Jilin	autumn	Frozen	Packaged	Supermarket	11	tt			R	R	R	R	R		R	R	R	R	R		+	7	GEN-CHL-CIP-NAL-AMP-SAM-CAZ-CTX-SXT-FFC	S83F, D87G		T57S, S80R							+	+	+						1	28
120	1750	Jilin	autumn	Frozen	Packaged	Supermarket	11	tt			R	R	R	R	R		R	R	R	R	R		+	7	GEN-CHL-CIP-NAL-AMP-SAM-CAZ-CTX-SXT-FFC	S83F, D87G		T57S, S80R							+	+	+						1	28
121	1772	Jilin	winter	Chilled	Unpackaged	Supermarket	12	tt			R	R	R	R	R	R		R	R	R	R		+	8	GEN-CHL-CIP-NAL-AMP-SAM-TET-CTX-SXT-FFC	S83F, D87N		T57S, S80R							+	+	+						9	14
122	1784	Jilin	winter	Frozen	Unpackaged	Farmer's market	12	tt			R	R	R	R	R	R	R	R	R	R	R		+	8	GEN-CHL-CIP-NAL-AMP-SAM-TET-CAZ-CTX-SXT-FFC	S83F, D87N		T57S, S80R							+	+	+						9	65
123	1851	Beijing	autumn	Frozen	Packaged	Supermarket	10	tt			R	R	R	R	R			R	R	R	R		+	7	GEN-CHL-CIP-NAL-AMP-SAM-CTX-SXT-FFC	S83F, D87N		T57S, S80R							+	+	+						9	65
124	1854	Beijing	autumn	Chilled	Unpackaged	Supermarket	10	tt			R	R	R	R	R	R		R	R	R	R		+	8	GEN-CHL-CIP-NAL-AMP-SAM-TET-CTX-SXT-FFC	S83F, D87N		T57S, S80R							+	+	+						9	65
125	1855	Beijing	autumn	Chilled	Unpackaged	Supermarket	10	tt			R	R	R	R	R	R		R	R	R	R		+	8	GEN-CHL-CIP-NAL-AMP-SAM-TET-CTX-SXT-FFC	S83F, D87N		T57S, S80R							+	+	+						9	65
126	1861	Beijing	winter	Chilled	Unpackaged	Farmer's market	12	tt				R	R	R	R	R		R	R	R	R		+	7	CHL-CIP-NAL-AMP-SAM-TET-CTX-SXT-FFC	S83F, D87N		T57S, S80R							+	+	+						9	65
127	1862	Beijing	winter	Chilled	Unpackaged	Farmer's market	12	tt				R	R	R	R	R		R	R	R	R		+	7	CHL-CIP-NAL-AMP-SAM-TET-CTX-SXT-FFC	S83F, D87N		T57S, S80R							+	+	+						9	65
128	1863	Beijing	winter	Chilled	Unpackaged	Farmer's market	12	tt			R	R	R	R	R	R		R	R	R	R		+	8	GEN-CHL-CIP-NAL-AMP-SAM-TET-CTX-SXT-FFC	S83F, D87N		T57S, S80R							+	+	+						9	65
129	1871	Beijing	winter	Frozen	Packaged	Supermarket	12	tt			R	R	R	R	R			R	R	R	R		+	7	GEN-CHL-CIP-NAL-AMP-SAM-CTX-SXT-FFC	S83F, D87N		T57S, S80R							+	+	+						9	65
130	1872	Beijing	winter	Frozen	Packaged	Supermarket	12	tt			R	R	R	R	R	R		R	R	R	R		+	8	GEN-CHL-CIP-NAL-AMP-SAM-TET-CTX-SXT-FFC	S83F, D87N		T57S, S80R							+	+	+						9	65
131	1873	Beijing	winter	Frozen	Packaged	Supermarket	12	tt			R	R	R	R	R	R		R	R	R	R		+	8	GEN-CHL-CIP-NAL-AMP-SAM-TET-CTX-SXT-FFC	S83F, D87N		T57S, S80R							+	+	+						9	65
132	1874	Beijing	winter	Frozen	Packaged	Supermarket	12	tt			R	R	R	R	R	R		R	R	R	R		+	8	GEN-CHL-CIP-NAL-AMP-SAM-TET-CTX-SXT-FFC	S83F, D87N		T57S, S80R							+	+	+						9	65
133	1875	Beijing	winter	Frozen	Packaged	Supermarket	12	tt			R	R	R	R	R	R		R	R	R	R		+	8	GEN-CHL-CIP-NAL-AMP-SAM-TET-CTX-SXT-FFC	S83F, D87N		T57S, S80R							+	+	+						9	65
134	1885	Beijing	winter	Chilled	Unpackaged	Farmer's market	12	tt			R	R	R	R	R	R		R	R	R	R		+	8	GEN-CHL-CIP-NAL-AMP-SAM-TET-CTX-SXT-FFC	S83F, D87N		T57S, S80R							+	+	+						9	65
135	1892	Beijing	winter	Chilled	Unpackaged	Farmer's market	12	tt			R	R	R	R	R	R		R	R	R	R		+	8	GEN-CHL-CIP-NAL-AMP-SAM-TET-CTX-SXT-FFC	S83F, D87N		T57S, S80R							+	+	+						9	65
136	1895	Beijing	winter	Chilled	Unpackaged	Farmer's market	12	tt				R	R	R	R	R		R	R	R	R		+	7	CHL-CIP-NAL-AMP-SAM-TET-CTX-SXT-FFC	S83F, D87N		T57S, S80R							+	+	+						9	65
137	1896	Beijing	winter	Chilled	Unpackaged	Farmer's market	12	tt				R	R	R	R	R		R	R	R	R		+	7	CHL-CIP-NAL-AMP-SAM-TET-CTX-SXT-FFC	S83F, D87N		T57S, S80R							+	+	+						9	65
138	1897	Beijing	winter	Chilled	Unpackaged	Farmer's market	12	tt				R	R	R	R	R		R	R	R	R		+	7	CHL-CIP-NAL-AMP-SAM-TET-CTX-SXT-FFC	S83F, D87N		T57S, S80R							+	+	+						9	65
139	1898	Beijing	winter	Chilled	Unpackaged	Farmer's market	12	tt				R	R	R	R	R		R	R	R	R		+	7	CHL-CIP-NAL-AMP-SAM-TET-CTX-SXT-FFC	S83F, D87N		T57S, S80R							+	+	+						9	65
140	1899	Beijing	winter	Chilled	Unpackaged	Farmer's market	12	tt				R	R	R	R	R		R	R	R	R		+	7	CHL-CIP-NAL-AMP-SAM-TET-CTX-SXT-FFC	S83F, D87N		T57S, S80R							+	+	+						9	65
141	1900	Beijing	winter	Chilled	Unpackaged	Farmer's market	12	tt			R	R	R	R	R	R		R	R	R	R		+	8	GEN-CHL-CIP-NAL-AMP-SAM-TET-CTX-SXT-FFC	S83F, D87N		T57S, S80R							+	+	+						9	65
142	1901	Beijing	winter	Chilled	Unpackaged	Farmer's market	12	rv			R	R	R	R	R	R		R	R	R	R		+	8	GEN-CHL-CIP-NAL-AMP-SAM-TET-CTX-SXT-FFC	S83F, D87N		T57S, S80R							+	+	+						9	65
143	1902	Beijing	winter	Chilled	Unpackaged	Farmer's market	12	tt				R	R	R	R	R		R	R	R	R		+	7	CHL-CIP-NAL-AMP-SAM-TET-CTX-SXT-FFC	S83F, D87N		T57S, S80R							+	+	+						9	65
144	1903	Beijing	winter	Chilled	Unpackaged	Farmer's market	12	rv				R	R	R	R	R		R	R	R	R		+	7	CHL-CIP-NAL-AMP-SAM-TET-CTX-SXT-FFC	S83F, D87N		T57S, S80R							+	+	+						9	65
145	1904	Beijing	winter	Chilled	Unpackaged	Farmer's market	12	tt			R	R	R	R	R	R		R	R	R	R		+	8	GEN-CHL-CIP-NAL-AMP-SAM-TET-CTX-SXT-FFC	S83F, D87N		T57S, S80R							+	+	+						N/A	N/A
146	1905	Beijing	winter	Chilled	Unpackaged	Farmer's market	12	rv			R	R	R	R	R	R		R	R	R	R		+	8	GEN-CHL-CIP-NAL-AMP-SAM-TET-CTX-SXT-FFC	S83F, D87N		T57S, S80R							+	+	+						9	65
147	1906	Beijing	winter	Chilled	Unpackaged	Farmer's market	12	tt				R	R	R	R	R		R	R	R	R		+	7	CHL-CIP-NAL-AMP-SAM-TET-CTX-SXT-FFC	S83F, D87N		T57S, S80R							+	+	+						9	65
148	1907	Beijing	winter	Chilled	Unpackaged	Farmer's market	12	tt			R	R	R	R	R	R		R	R	R	R		+	8	GEN-CHL-CIP-NAL-AMP-SAM-TET-CTX-SXT-FFC	S83F, D87N		T57S, S80R							+	+	+						9	65
149	2173	Jilin	summer	Chilled	Unpackaged	Farmer's market	8	tt				R	R		R		R	R	R	R	R		+	5	CHL-CIP-NAL-AMP-CAZ-CTX-SXT-FFC	S83F, D87G		T57S, S80R				+			+	+	+						1	28
150	2177	Jilin	summer	Chilled	Unpackaged	Farmer's market	8	tt			R	R	R	R	R		R	R	R	R	R		+	7	GEN-CHL-CIP-NAL-AMP-SAM-CAZ-CTX-SXT-FFC	S83F, D87G		T57S, S80R							+	+	+						1	28
151	2191	Jilin	summer	Frozen	Unpackaged	Farmer's market	8	rv				R	R	R	R		R	R	R	R	R		+	6	CHL-CIP-NAL-AMP-SAM-CAZ-CTX-SXT-FFC	S83F, D87G		T57S, S80R							+	+	+						1	28
152	2203	Jilin	summer	Chilled	Unpackaged	Farmer's market	8	rv			R	R	R	R		R	R	R	R	R			+	7	GEN-CHL-CIP-NAL-AMP-SAM-TET-CAZ-CTX	S83F, D87G		T57S, S80R							+	+	+						9	27
153	2204	Jilin	summer	Chilled	Unpackaged	Farmer's market	3	rv			R	R	R	R		R	R	R	R	R	R		+	7	GEN-CHL-CIP-NAL-AMP-SAM-TET-CAZ-CTX-FFC	S83F, D87G		T57S, S80R							+	+	+						9	27
154	2205	Jilin	summer	Chilled	Unpackaged	Farmer's market	8	rv			R	R	R	R		R	R	R	R	R	R		+	7	GEN-CHL-CIP-NAL-AMP-SAM-TET-CAZ-CTX-FFC	S83F, D87G		T57S, S80R							+	+	+						9	27
155	2208	Jilin	summer	Chilled	Unpackaged	Farmer's market	8	rv			R	R	R	R		R	R	R	R	R			+	7	GEN-CHL-CIP-NAL-AMP-SAM-TET-CAZ-CTX	S83F, D87G		T57S, S80R							+	+	+						9	27
156	2209	Jilin	summer	Chilled	Unpackaged	Farmer's market	8	tt			R	R	R	R		R	R	R	R	R	R		+	7	GEN-CHL-CIP-NAL-AMP-SAM-TET-CAZ-CTX-FFC	S83F, D87G		T57S, S80R							+	+	+						9	27
157	2210	Jilin	summer	Chilled	Unpackaged	Farmer's market	8	rv			R	R	R	R		R	R	R	R	R	R		+	7	GEN-CHL-CIP-NAL-AMP-SAM-TET-CAZ-CTX-FFC	S83F, D87G		T57S, S80R							+	+	+						9	27
158	2211	Jilin	summer	Chilled	Unpackaged	Farmer's market	8	rv			R	R	R	R	R			R	R	R	R		+	7	GEN-CHL-CIP-NAL-AMP-SAM-CTX-SXT-FFC	S83F, D87G		T57S, S80R							+	+	+						9	65
159	2212	Jilin	summer	Chilled	Unpackaged	Farmer's market	8	rv			R	R	R	R	R			R	R	R	R		+	7	GEN-CHL-CIP-NAL-AMP-SAM-CTX-SXT-FFC	S83F, D87G		T57S, S80R							+	+	+						9	65
160	2218	Jilin	summer	Chilled	Unpackaged	Farmer's market	8	rv			R	R	R	R	R			R	R	R	R		+	7	GEN-CHL-CIP-NAL-AMP-SAM-CTX-SXT-FFC	S83F, D87G		T57S, S80R							+	+	+						9	65
161	2219	Jilin	summer	Chilled	Unpackaged	Farmer's market	8	rv			R	R	R	R	R			R	R	R	R		+	7	GEN-CHL-CIP-NAL-AMP-SAM-CTX-SXT-FFC	S83F, D87G		T57S, S80R							+	+	+						9	65
162	2221	Jilin	summer	Chilled	Unpackaged	Farmer's market	8	rv			R	R	R	R	R			R	R	R	R		+	7	GEN-CHL-CIP-NAL-AMP-SAM-CTX-SXT-FFC	S83F, D87G		T57S, S80R							+	+	+						9	65
163	2266	Jilin	summer	Chilled	Unpackaged	Farmer's market	8	rv			R	R	R	R		R	R	R	R	R	R		+	7	GEN-CHL-CIP-NAL-AMP-SAM-TET-CAZ-CTX-FFC	S83F, D87G		T57S, S80R							+	+	+						9	27
164	2271	Jilin	summer	Chilled	Unpackaged	Farmer's market	8	tt			R	R	R	R		R	R	R	R	R	R		+	7	GEN-CHL-CIP-NAL-AMP-SAM-TET-CAZ-CTX-FFC	S83F, D87G		T57S, S80R							+	+	+						9	27
165	2272	Jilin	summer	Chilled	Unpackaged	Farmer's market	8	tt			R	R	R	R		R	R	R	R	R	R		+	7	GEN-CHL-CIP-NAL-AMP-SAM-TET-CAZ-CTX-FFC	S83F, D87G		T57S, S80R							+	+	+						9	27
166	2286	Jilin	summer	Chilled	Unpackaged	Farmer's market	8	tt			R	R	R	R	R		R	R	R	R	R		+	7	GEN-CHL-CIP-NAL-AMP-SAM-CAZ-CTX-SXT-FFC	S83F, D87G		T57S, S80R							+	+	+						9	65
167	2362	Beijing	winter	Chilled	Unpackaged	Farmer's market	2	tt			R	R	R	R	R	R		R	R	R	R		+	8	GEN-CHL-CIP-NAL-AMP-SAM-TET-CTX-SXT-FFC	S83F, D87N		T57S, S80R							+	+	+						9	65
168	2363	Beijing	winter	Chilled	Unpackaged	Farmer's market	2	rv			R	R	R	R	R	R		R	R	R	R		+	8	GEN-CHL-CIP-NAL-AMP-SAM-TET-CTX-SXT-FFC	S83F, D87N		T57S, S80R							+	+	+						9	65
169	2365	Beijing	winter	Frozen	Packaged	Supermarket	2	rv			R	R	R	R	R	R		R	R	R	R		+	8	GEN-CHL-CIP-NAL-AMP-SAM-TET-CTX-SXT-FFC	S83F, D87G		T57S, S80R							+	+	+						9	14
170	2366	Beijing	winter	Frozen	Packaged	Supermarket	2	tt			R	R	R	R	R	R		R	R	R	R		+	8	GEN-CHL-CIP-NAL-AMP-SAM-TET-CTX-SXT-FFC	S83F, D87G		T57S, S80R							+	+	+						9	14
171	2367	Beijing	winter	Chilled	Unpackaged	Farmer's market	2	tt				R	R	R	R	R		R	R	R	R		+	7	CHL-CIP-NAL-AMP-SAM-TET-CTX-SXT-FFC	S83F, D87N		T57S, S80R							+	+	+						9	65
172	2376	Beijing	winter	Chilled	Unpackaged	Farmer's market	2	tt			R		R	R	R	R		R	R	R			+	7	GEN-CIP-NAL-AMP-SAM-TET-CTX-SXT	S83F, D87G		T57S, S80R							+	+	+						9	65
173	2385	Beijing	winter	Chilled	Unpackaged	Farmer's market	2	tt			R	R	R	R	R	R		R	R	R	R		+	8	GEN-CHL-CIP-NAL-AMP-SAM-TET-CTX-SXT-FFC	S83F, D87N		T57S, S80R							+	+	+						9	65
174	2410	Beijing	winter	Frozen	Packaged	Supermarket	1	tt			R	R	R	R	R			R	R	R	R		+	7	GEN-CHL-CIP-NAL-AMP-SAM-CTX-SXT-FFC	S83F, D87N		T57S, S80R							+	+	+						9	65
175	2428	Beijing	winter	Frozen	Packaged	Supermarket	1	rv			R	R	R	R	R			R	R	R	R		+	7	GEN-CHL-CIP-NAL-AMP-SAM-CTX-SXT-FFC	S83F, D87N		T57S, S80R							+	+	+						9	65
176	2429	Beijing	winter	Frozen	Packaged	Supermarket	1	tt			R	R	R	R	R			R	R	R	R		+	7	GEN-CHL-CIP-NAL-AMP-SAM-CTX-SXT-FFC	S83F, D87N		T57S, S80R							+	+	+						9	65
177	2435	Beijing	winter	Frozen	Packaged	Supermarket	1	tt			R	R	R	R	R			R	R	R	R			7	GEN-CHL-CIP-NAL-AMP-SAM-CTX-SXT-FFC	S83F, D87N		T57S, S80R							+	+	+						N/A	N/A
178	2448	Beijing	winter	Frozen	Packaged	Supermarket	1	tt			R	R	R	R	R			R	R	R	R		+	7	GEN-CHL-CIP-NAL-AMP-SAM-CTX-SXT-FFC	S83F, D87N		T57S, S80R							+	+	+						9	65
179	2493	Guangdong	winter	Chilled	Packaged	Supermarket	12	tt			R	R	R	R	R	R	R	R	R	R	R		+	8	GEN-CHL-CIP-NAL-AMP-SAM-TET-CAZ-CTX-SXT-FFC	S83F, D87G		T57S, S80R				+			+	+	+						9	27
180	2494	Guangdong	winter	Chilled	Packaged	Supermarket	12	rv			R	R	R	R	R	R	R	R	R	R	R		+	8	GEN-CHL-CIP-NAL-AMP-SAM-TET-CAZ-CTX-SXT-FFC	S83F, D87G		T57S, S80R				+			+	+	+						9	27
181	2558	Jilin	spring	Chilled	Packaged	Supermarket	3	rv			R	R	R	R		R		R	R	R	R		+	7	GEN-CHL-CIP-NAL-AMP-SAM-TET-CTX-FFC	S83F, D87N		T57S, S80R							+	+	+						9	65
182	2559	Jilin	spring	Chilled	Packaged	Supermarket	3	tt			R	R	R	R	R	R		R	R	R	R		+	8	GEN-CHL-CIP-NAL-AMP-SAM-TET-CTX-SXT-FFC	S83F, D87N		T57S, S80R							+	+	+						9	65
183	2560	Jilin	spring	Chilled	Packaged	Supermarket	3	tt			R	R	R	R	R	R		R	R	R	R		+	8	GEN-CHL-CIP-NAL-AMP-SAM-TET-CTX-SXT-FFC	S83F, D87N		T57S, S80R							+	+	+						9	65
184	2613	Jilin	winter	Chilled	Packaged	Supermarket	2	tt			R	R	R	R	R	R		R	R	R	R		+	8	GEN-CHL-CIP-NAL-AMP-SAM-TET-CTX-SXT-FFC	S83F, D87N		T57S, S80R							+	+	+						9	65
185	2614	Jilin	winter	Frozen	Unpackaged	Farmer's market	2	rv			R	R	R	R	R	R		R	R	R	R		+	8	GEN-CHL-CIP-NAL-AMP-SAM-TET-CTX-SXT-FFC	S83F, D87N		T57S, S80R							+	+	+						9	65
186	2615	Jilin	winter	Frozen	Unpackaged	Farmer's market	2	rv			R	R	R	R	R	R		R	R	R	R		+	8	GEN-CHL-CIP-NAL-AMP-SAM-TET-CTX-SXT-FFC	S83F, D87N		T57S, S80R							+	+	+						9	65
187	2616	Jilin	winter	Frozen	Unpackaged	Farmer's market	2	rv			R	R	R	R	R	R		R	R	R	R		+	8	GEN-CHL-CIP-NAL-AMP-SAM-TET-CTX-SXT-FFC	S83F, D87N		T57S, S80R				+			+	+	+						9	65
188	2617	Jilin	winter	Frozen	Unpackaged	Farmer's market	2	tt			R	R	R	R	R	R		R	R	R	R		+	8	GEN-CHL-CIP-NAL-AMP-SAM-TET-CTX-SXT-FFC	S83F, D87N		T57S, S80R							+	+	+						9	65
189	2618	Jilin	winter	Frozen	Unpackaged	Farmer's market	2	rv			R	R	R	R	R	R		R	R	R	R		+	8	GEN-CHL-CIP-NAL-AMP-SAM-TET-CTX-SXT-FFC	S83F, D87N		T57S, S80R				+			+	+	+						9	65
190	2619	Jilin	winter	Frozen	Unpackaged	Farmer's market	2	tt			R	R	R	R	R	R		R	R	R	R		+	8	GEN-CHL-CIP-NAL-AMP-SAM-TET-CTX-SXT-FFC	S83F, D87N		T57S, S80R				+			+	+	+						9	65
191	2620	Jilin	winter	Frozen	Unpackaged	Farmer's market	2	tt			R	R	R	R	R	R		R	R	R	R		+	8	GEN-CHL-CIP-NAL-AMP-SAM-TET-CTX-SXT-FFC	S83F, D87N		T57S, S80R							+	+	+						9	65
192	2621	Jilin	winter	Chilled	Packaged	Supermarket	2	tt			R	R	R	R	R	R		R	R	R	R		+	8	GEN-CHL-CIP-NAL-AMP-SAM-TET-CTX-SXT-FFC	S83F, D87N		T57S, S80R							+	+	+						9	65
193	2622	Jilin	winter	Chilled	Packaged	Supermarket	2	tt			R	R	R	R	R	R		R	R	R	R		+	8	GEN-CHL-CIP-NAL-AMP-SAM-TET-CTX-SXT-FFC	S83F, D87N		T57S, S80R							+	+	+						9	65
194	2623	Jilin	winter	Chilled	Unpackaged	Farmer's market	2	rv			R	R	R	R	R	R		R	R	R	R		+	8	GEN-CHL-CIP-NAL-AMP-SAM-TET-CTX-SXT-FFC	S83F, D87N		T57S, S80R							+	+	+						9	65
195	2624	Jilin	winter	Chilled	Unpackaged	Farmer's market	2	tt			R	R	R	R	R	R		R	R	R	R		+	8	GEN-CHL-CIP-NAL-AMP-SAM-TET-CTX-SXT-FFC	S83F, D87N		T57S, S80R							+	+	+						9	65
196	2625	Jilin	winter	Chilled	Unpackaged	Farmer's market	2	tt			R	R	R	R	R	R		R	R	R	R		+	8	GEN-CHL-CIP-NAL-AMP-SAM-TET-CTX-SXT-FFC	S83F, D87N		T57S, S80R							+	+	+						9	65
197	2626	Jilin	winter	Chilled	Unpackaged	Farmer's market	2	tt			R	R	R	R	R	R		R	R	R	R		+	8	GEN-CHL-CIP-NAL-AMP-SAM-TET-CTX-SXT-FFC	S83F, D87N		T57S, S80R							+	+	+						9	65
198	2627	Jilin	winter	Chilled	Unpackaged	Farmer's market	2	tt			R	R	R	R	R	R		R	R	R	R		+	8	GEN-CHL-CIP-NAL-AMP-SAM-TET-CTX-SXT-FFC	S83F, D87N		T57S, S80R							+	+	+						9	65
199	2628	Jilin	winter	Chilled	Unpackaged	Farmer's market	2	tt			R	R	R	R	R	R		R	R	R	R		+	8	GEN-CHL-CIP-NAL-AMP-SAM-TET-CTX-SXT-FFC	S83F, D87N		T57S, S80R				+			+	+	+						9	65
200	2629	Jilin	winter	Chilled	Unpackaged	Farmer's market	2	tt			R	R	R	R	R	R		R	R	R	R		+	8	GEN-CHL-CIP-NAL-AMP-SAM-TET-CTX-SXT-FFC	S83F, D87N		T57S, S80R				+			+	+	+						9	65
201	2659	Jiangsu	autumn	Freshly slaughtered	Unpackaged	Farmer's market	10	tt				R	R	R	R	R		R	R	R	R		+	7	CHL-CIP-NAL-AMP-SAM-TET-CTX-SXT-FFC	D87G		T57S							+	+	+						9	65
202	2660	Jiangsu	autumn	Freshly slaughtered	Unpackaged	Farmer's market	10	tt				R	R	R	R	R		R	R	R	R		+	7	CHL-CIP-NAL-AMP-SAM-TET-CTX-SXT-FFC	D87G		T57S				+			+	+	+						9	65
203	2692	Jiangsu	spring	Chilled	Packaged	Supermarket	5	rv			R	R	R	R	R			R	R	R	R		+	7	GEN-CHL-CIP-NAL-AMP-SAM-CTX-SXT-FFC	S83F, D87N		T57S, S80R							+	+	+						9	65
204	2693	Jiangsu	spring	Freshly slaughtered	Unpackaged	Farmer's market	5	rv			R	R	R	R	R			R	R	R			+	7	GEN-CHL-CIP-NAL-AMP-SAM-CTX-SXT	S83F, D87N		T57S, S80R				+			+	+	+						9	65
205	2694	Jiangsu	autumn	Frozen	Packaged	Supermarket	11	rv			R	R	R	R	R	R	R	R	R	R	R		+	8	GEN-CHL-CIP-NAL-AMP-SAM-TET-CAZ-CTX-SXT-FFC	S83F, D87N		T57S, S80R							+	+	+						9	65
206	2695	Jiangsu	autumn	Chilled	Unpackaged	Farmer's market	10	rv			R	R	R	R	R	R	R	R	R	R			+	8	GEN-CHL-CIP-NAL-AMP-SAM-TET-CAZ-CTX-SXT	S83F, D87N		T57S, S80R				+			+	+	+						9	65
207	2696	Jiangsu	winter	Frozen	Packaged	Supermarket	2	tt			R	R	R	R	R	R	R	R	R	R	R		+	8	GEN-CHL-CIP-NAL-AMP-SAM-TET-CAZ-CTX-SXT-FFC	S83F, D87N		T57S, S80R							+	+	+						9	65
208	2697	Jiangsu	winter	Frozen	Packaged	Supermarket	2	tt			R	R	R	R	R	R	R	R	R	R	R		+	8	GEN-CHL-CIP-NAL-AMP-SAM-TET-CAZ-CTX-SXT-FFC	S83F, D87N		T57S, S80R							+	+	+						9	65
209	2698	Jiangsu	winter	Frozen	Packaged	Supermarket	2	rv			R	R	R	R	R	R	R	R	R	R	R		+	8	GEN-CHL-CIP-NAL-AMP-SAM-TET-CAZ-CTX-SXT-FFC	S83F, D87N		T57S, S80R							+	+	+						9	65
210	2699	Jiangsu	autumn	Frozen	Packaged	Supermarket	1	rv			R	R	R	R	R	R	R	R	R	R	R		+	8	GEN-CHL-CIP-NAL-AMP-SAM-TET-CAZ-CTX-SXT-FFC	S83F, D87N		T57S, S80R							+	+	+						9	65
211	2700	Jiangsu	autumn	Chilled	Unpackaged	Farmer's market	1	tt			R	R	R	R	R			R	R	R	R		+	7	GEN-CHL-CIP-NAL-AMP-SAM-CTX-SXT-FFC	S83F, D87N		T57S, S80R							+	+	+						9	65
212	2701	Jiangsu	winter	Frozen	Packaged	Supermarket	2	tt			R	R	R	R	R		R	R	R	R	R		+	7	GEN-CHL-CIP-NAL-AMP-SAM-CAZ-CTX-SXT-FFC	S83F, D87N		T57S, S80R							+	+	+						9	65
213	2702	Jiangsu	winter	Chilled	Packaged	Supermarket	2	tt			R	R	R	R	R	R		R	R	R	R		+	8	GEN-CHL-CIP-NAL-AMP-SAM-TET-CTX-SXT-FFC	S83F, D87N		T57S, S80R				+			+	+	+						9	65
214	2703	Jiangsu	winter	Frozen	Packaged	Supermarket	2	tt			R	R	R	R		R	R	R	R	R	R		+	7	GEN-CHL-CIP-NAL-AMP-SAM-TET-CAZ-CTX-FFC	S83F, D87N		T57S, S80R							+	+	+						9	65
215	2704	Jiangsu	winter	Frozen	Packaged	Supermarket	2	tt			R	R	R	R	R		R	R	R	R	R		+	7	GEN-CHL-CIP-NAL-AMP-SAM-CAZ-CTX-SXT-FFC	S83F, D87N		T57S, S80R							+	+	+						9	65
216	2705	Jiangsu	autumn	Frozen	Packaged	Supermarket	1	tt			R	R	R	R	R		R	R	R	R	R		+	7	GEN-CHL-CIP-NAL-AMP-SAM-CAZ-CTX-SXT-FFC	S83F, D87N		T57S, S80R							+	+	+						9	65
217	2706	Jiangsu	autumn	Chilled	Unpackaged	Farmer's market	1	rv			R	R	R	R	R		R	R	R	R	R		+	7	GEN-CHL-CIP-NAL-AMP-SAM-CAZ-CTX-SXT-FFC	S83F, D87N		T57S, S80R				+			+	+	+						9	65
218	2707	Jiangsu	winter	Frozen	Packaged	Supermarket	2	rv			R	R	R	R	R		R	R	R	R	R		+	7	GEN-CHL-CIP-NAL-AMP-SAM-CAZ-CTX-SXT-FFC	S83F, D87N		T57S, S80R							+	+	+						9	65
219	2708	Jiangsu	winter	Frozen	Packaged	Supermarket	2	rv			R	R	R	R	R		R	R	R	R	R		+	7	GEN-CHL-CIP-NAL-AMP-SAM-CAZ-CTX-SXT-FFC	S83F, D87N		T57S, S80R							+	+	+						9	65
220	2748	Jiangsu	winter	Chilled	Packaged	Supermarket	12	rv			R	R	R	R	R		R	R	R	R	R		+	7	GEN-CHL-CIP-NAL-AMP-SAM-CAZ-CTX-SXT-FFC	S83F, D87N		T57S, S80R							+	+	+						9	65
221	2749	Jiangsu	winter	Chilled	Packaged	Supermarket	12	rv			R	R	R	R	R	R	R	R	R	R	R		+	8	GEN-CHL-CIP-NAL-AMP-SAM-TET-CAZ-CTX-SXT-FFC	S83F, D87N		T57S, S80R							+	+	+						9	65
222	2751	Jiangsu	winter	Chilled	Packaged	Supermarket	12	rv			R	R	R	R	R	R	R	R	R	R	R		+	8	GEN-CHL-CIP-NAL-AMP-SAM-TET-CAZ-CTX-SXT-FFC	S83F, D87N		T57S, S80R				+			+	+	+						9	65
223	2753	Jiangsu	winter	Chilled	Packaged	Supermarket	12	rv			R	R	R	R	R	R	R	R	R	R	R		+	8	GEN-CHL-CIP-NAL-AMP-SAM-TET-CAZ-CTX-SXT-FFC	S83F, D87N		T57S, S80R				+			+	+	+						9	65
224	2754	Jiangsu	winter	Chilled	Packaged	Supermarket	12	tt			R	R	R	R	R	R		R	R	R	R		+	8	GEN-CHL-CIP-NAL-AMP-SAM-TET-CTX-SXT-FFC	S83F, D87N		T57S, S80R				+			+	+	+						9	65
[truncated: 5 more columns]
