# Supplementary material for: Antimicrobial resistance of Salmonella Indiana from retail chickens in China and emergence of an mcr-1-harboring isolate with concurrent resistance to ciprofloxacin, cefotaxime, and colistin
Source: Front Microbiol. 2022 Sep 8;13:955827. doi: 10.3389/fmicb.2022.955827 (PMC9493365; doi:10.3389/fmicb.2022.955827)
Supplement: Supplementary file 2 [file Table_2.XLS]

## Sheet: VFDB_Aug_10-9545392138
Aug_10-9545392138
VFclass	Virulence factors	Related genes	CFSA664(Prediction)	S.enterica subsp. enterica serovar Typhimurium str. LT2
			CP033356.2 (CP033356.2)	chromosome (NC_003197)	pSLT (NC_003277)
Capsule	Vi antigen	tviA	-	-	-
		tviB	-	-	-
		tviC	-	-	-
		tviD	-	-	-
		tviE	-	-	-
		vexA	-	-	-
		vexB	-	-	-
		vexC	-	-	-
		vexD	-	-	-
		vexE	-	-	-
Fimbrial adherence determinants	Agf/Csg	csgA	orf02767	STM1144	-
		csgB	orf02768	STM1143	-
		csgC	orf02766	STM1145	-
		csgD	orf02769	STM1142	-
		csgE	orf02770	STM1141	-
		csgF	orf02771	STM1140	-
		csgG	orf02772	STM1139	-
	Bcf	bcfA	orf03856	STM0021	-
		bcfB	orf03855	STM0022	-
		bcfC	orf03854	STM0023	-
		bcfD	orf03853	STM0024	-
		bcfE	orf03852	STM0025	-
		bcfF	orf03851	STM0026	-
		bcfG	orf03850	STM0027	-
	Fim	fimA	orf03250	STM0543	-
		fimC	orf03248	STM0545	-
		fimD	orf03247	STM0546	-
		fimF	orf03245	STM0548	-
		fimH	orf03246	STM0547	-
		fimI	orf03249	STM0544	-
		fimW	orf03241	STM0552	-
		fimY	orf03243	STM0550	-
		fimZ	orf03244	STM0549	-
	Lpf	lpfA	-	STM3640	-
		lpfB	-	STM3639	-
		lpfC	-	STM3638	-
		lpfD	-	STM3637	-
		lpfE	-	STM3636	-
	Pef	pefA	-	-	PSLT018
		pefB	-	-	PSLT019
		pefC	-	-	PSLT017
		pefD	-	-	PSLT016
	Peg	pegA	-	-	-
		pegB	-	-	-
		pegC	-	-	-
		pegD	-	-	-
	Saf	safA	-	STM0299	-
		safB	orf03564	STM0300	-
		safC	orf03563	STM0301	-
		safD	orf03562	STM0302	-
	Sef	sefA	-	-	-
		sefB	-	-	-
		sefC	-	-	-
		sefD	-	-	-
	Sta	staA	-	-	-
		staB	-	-	-
		staC	-	-	-
		staD	-	-	-
		staE	-	-	-
		staF	-	-	-
		staG	-	-	-
	Stb	stbA	-	STM0340	-
		stbB	orf03464	STM0339	-
		stbC	orf03465	STM0338	-
		stbD	orf03466	STM0337	-
		stbE	orf03467	STM0336	-
	Stc	stcA	-	STM2152	-
		stcB	orf01662	STM2151	-
		stcC	orf01663	STM2150	-
		stcD	-	STM2149	-
	Std	stdA	orf00852	STM3029.S	-
		stdB	orf00853	STM3028	-
		stdC	orf00854	STM3027	-
	Ste	steA	orf00940	-	-
		steB	orf00939	-	-
		steC	orf00938	-	-
		steD	orf00937	-	-
		steE	orf00936	-	-
		steF	orf00935	-	-
	Stf	stfA	orf03665	STM0195	-
		stfC	orf03664	STM0196	-
		stfD	orf03663	STM0197	-
		stfE	orf03662	STM0198	-
		stfF	orf03661	STM0199	-
		stfG	orf03660	STM0200	-
	Stg	stgA	-	-	-
		stgB	-	-	-
		stgC	-	-	-
		stgD	-	-	-
	Sth	sthA	orf03882	STM4595	-
		sthB	orf03883	STM4594	-
		sthC	orf03884	STM4593	-
		sthD	orf03885	STM4592	-
		sthE	orf03886	STM4591	-
	Sti	stiA	-	STM0177	-
		stiB	-	STM0176	-
		stiC	-	STM0175	-
		stiH	-	STM0174	-
	Stj	Undetermined	-	STM4571	-
		Undetermined	-	STM4574	-
		Undetermined	-	STM4575	-
		stjB	-	STM4572	-
		stjC	-	STM4573	-
	Stk	stkA	orf03683	-	-
		stkB	orf03684	-	-
		stkC	orf03685	-	-
		stkD	orf03686	-	-
		stkE	orf03687	-	-
		stkF	orf03688	-	-
		stkG	orf03689	-	-
	Tcf	tcfA	orf03556	-	-
		tcfB	orf03555	-	-
		tcfC	orf03554	-	-
		tcfD	orf03553	-	-
Macrophage inducible genes	Mig-14	mig-14	orf01127	STM2782	-
	Mig-5	mig-5	-	-	PSLT046
Magnesium uptake	Mg2+ transport	mgtB	orf00080	STM3763	-
		mgtC	orf00078	STM3764	-
Nonfimbrial adherence determinants	MisL	misL	orf00086	STM3757	-
	RatB	ratB	orf01305; orf01306	STM2514	-
	ShdA	shdA	-	STM2513	-
	SinH	sinH	orf01302	STM2517	-
Regulation	PhoPQ	phoP	orf02680	STM1231	-
		phoQ	orf02681	STM1230	-
Secretion system	TTSS (SPI-1 encode)	hilA	orf01027	STM2876	-
		hilC	orf01037	STM2867	-
		hilD	orf01028	STM2875	-
		iacP	orf01022	STM2881	-
		iagB	orf01026	STM2877	-
		invA	orf01007	STM2896	-
		invB	orf01008	STM2895	-
		invC	orf01009	STM2894	-
		invE	orf01006	STM2897	-
		invF	orf01002	STM2899	-
		invG	orf01003	STM2898	-
		invH	orf01001	STM2900	-
		invI	orf01010	STM2893	-
		invJ	orf01011	STM2892	-
		orgA	orf01033	STM2870	-
		orgB	orf01034	STM2869	-
		orgC	orf01035	STM2868	-
		prgH	orf01029	STM2874	-
		prgI	orf01030	STM2873	-
		prgJ	orf01031	STM2872	-
		prgK	orf01032	STM2871	-
		sicA	orf01017	STM2886	-
		sicP	orf01024	STM2879	-
		sipD	orf01020	STM2883	-
		spaO	orf01012	STM2891	-
		spaP	orf01013	STM2890	-
		spaQ	orf01014	STM2889	-
		spaR	orf01015	STM2888	-
		spaS	orf01016	STM2887	-
		sprB	orf01038	STM2866	-
	TTSS (SPI-2 encode)	ssaC	orf02512	STM1394	-
		ssaD	orf02511	STM1395	-
		ssaE	orf02510	STM1396	-
		ssaG	orf02501	STM1406	-
		ssaH	orf02500	STM1407	-
		ssaI	orf02499	STM1408	-
		ssaJ	orf02498	STM1409	-
		ssaK	orf02496	STM1411	-
		ssaL	orf02495	STM1412	-
		ssaM	-	STM1413	-
		ssaN	orf02493	STM1415	-
		ssaO	orf02492	STM1416	-
		ssaP	orf02491	STM1417	-
		ssaQ	orf02490	STM1418	-
		ssaR	orf02489	STM1419	-
		ssaS	orf02488	STM1420	-
		ssaT	orf02487	STM1421	-
		ssaU	orf02486	STM1422	-
		ssaV	orf02494	STM1414	-
		sscA	orf02508	STM1399	-
		sscB	orf02504	STM1403	-
		sseA	-	STM1397	-
		sseB	orf02509	STM1398	-
		sseC	orf02507	STM1400	-
		sseD	orf02506	STM1401	-
		sseE	orf02505	STM1402	-
		ssrA	orf02513	STM1392	-
		ssrB	orf02514	STM1391	-
	TTSS effectors translocated via both systems	slrP	orf03024	STM0800	-
		sspH1	-		-
	TTSS-1 translocated effectors	avrA	-	STM2865	-
		sipA	orf01021	STM2882	-
		sipB	orf01018	STM2885	-
		sipC	orf01019	STM2884	-
		sopA	orf01760	STM2066	-
		sopB/sigD	orf02831	STM1091	-
		sopD	orf00954	STM2945	-
		sopE2	orf01991	STM1855	-
		sopE	-	-	-
		sptP	orf01025	STM2878	-
	TTSS-2 translocated effectors	gogB	-	STM2584	-
		pipB2	orf01130	STM2780	-
		pipB	orf02833	STM1088	-
		sifA	orf02688	STM1224	-
		sifB	orf02297	STM1602	-
		sopD2	-	-	-
		spiC/ssaB	-	STM1393	-
		spvC	-	-	PSLT038
		spvD	-	-	PSLT037
		sseF	orf02503	STM1404	-
		sseG	orf02502	STM1405	-
		sseI/srfH	-	STM1051	-
		sseJ	orf02267	STM1631	-
		sseK1	-	STM4157	-
		sseK2	orf01674	STM2137	-
		sseL	orf01535	STM2287	-
		sspH2	-	STM2241	-
Serum resistance	Rck	rck	-	-	PSLT009
Stress adaptation	SodCI	sodCI	-	STM1044	-
Toxin	SpvB	spvB	-	-	PSLT039
	Typhoid toxin	cdtB	orf02665	-	-
		pltA	orf02668	-	-
		pltB	-	-	-
	Table saved from VFDB (http://www.mgc.ac.cn/VFs/) [Wed Aug 10 17:22:20 2022]
